# Supplementary material for: RPA hyperphosphorylation hinders the resolution of R-loops and G-quadruplex-associated R-loops during RAS-driven senescence
Source: Nucleic Acids Res. 2026 Apr 13;54(7):gkag331. doi: 10.1093/nar/gkag331 (PMC13076219; doi:10.1093/nar/gkag331)
Supplement: gkag331_Supplemental_Files [file gkag331_supplemental_files.zip]

Archive with 15 entries (14 files):
- Supplemental_documents_Cortolezzis_NAR2026_cleaned.docx
- suppl_data/
- suppl_data/Supplemental_documents_Cortolezzis_NAR2026_cleaned.docx
- suppl_data/TableS1.xlsx
- suppl_data/TableS2.xlsx
- suppl_data/TableS3.xlsx
- suppl_data/TableS4.xlsx
- suppl_data/TableS5.xlsx
- suppl_data/TableS6.xlsx
- TableS1.xlsx
- TableS2.xlsx
- TableS3.xlsx
- TableS4.xlsx
- TableS5.xlsx
- TableS6.xlsx
