# Supplementary material for: RPA hyperphosphorylation hinders the resolution of R-loops and G-quadruplex-associated R-loops during RAS-driven senescence
Source: Nucleic Acids Res. 2026 Apr 13;54(7):gkag331. doi: 10.1093/nar/gkag331 (PMC13076219; doi:10.1093/nar/gkag331)
Supplement: gkag331_Supplemental_Files [file gkag331_supplemental_files.zip › suppl_data/TableS1.xlsx]

## Sheet: Foglio1
Oligo name	Sequence (5'->3')	Used for
DNA1_Rloop	ACGACCCCTTCCGGCGAAGCATACAATTCGATACGGCGAATGTTTTTGGGACGTCTAGCTCGATGGATCGTTTGTCAGTG	in vitro assay
DNA2_Rloop	CACTGACAAACGATCCATCGAGCTACGTACGGTCTCGGGTAAGATAAGAGAAGGCTGTATGCTTCGCCGGAAGGGGTCGT	in vitro assay
RNA_Rloop	Cy5.5-GACGUCCCAAAAACAUUCGCCGUAUCGAAU	in vitro assay
DNA2_MotifA_Rloop	CACTGACAAACGATCCATCGAGCTGGGGCGGGGAGGACAGGGTAAGGGGTGTATGCTTCGCCGGAAGGGGTCGT	in vitro assay
DNA1_Rloop_G4_32R	ACGACCCCTTCCGGCGAAGCATACAATTCGATACGGCGAATGTTTTTGGGACGTCTAGCTCGATGGATCGTTTGTCAGTGAGGGCGGTGTGGGAAGAGGGAAGAGGGGGAGG	in vitro assay
GAPDH_FW	GCTTGCCCTGTCCAGTTAAT	qPCR
GAPDH_RV	TAGCTCAGCTGCACCCTTTA	qPCR
HPRT_FW	AGACTTTGCTTTCCTTGGTCAGG	qPCR
HPRT_RV	GTCTGGCTTATATCCAACACTTCG	qPCR
DAB1_LOCUS_FW	TCACTGAAGACTTGGTGGGA	qPCR
DAB1_LOCUS_RV	AAACCATACGTGGCAGAGTG	qPCR
LACO_LOCUS_FW	ATTTGTGGAATTCGG	qPCR
LACO_LOCUS_RV	ATTACCCTGTTATCCCTA	qPCR
PXDCD1_FW	AGAATGGGCGGATTATTTTG	qPCR
PXDCD1_RV	AAGGACCGTGTGGACAGT	qPCR
KRAS_FW	TCTTCGCAGCTTCTCTGTGG	qPCR
KRAS_RV	CGCCAATTCTGACCCGGAG	qPCR
