# Supplementary material for: RPA hyperphosphorylation hinders the resolution of R-loops and G-quadruplex-associated R-loops during RAS-driven senescence
Source: Nucleic Acids Res. 2026 Apr 13;54(7):gkag331. doi: 10.1093/nar/gkag331 (PMC13076219; doi:10.1093/nar/gkag331)
Supplement: gkag331_Supplemental_Files [file gkag331_supplemental_files.zip › suppl_data/TableS2.xlsx]

## Sheet: Foglio1
Antibody	Company	RRID
FLAG M2	Millipore	RRID: AB_262044
HRAS	Santa Cruz Biotechnology	RRID: AB_627750
p21/WAF1/Cip1	Millipore	RRID: AB_309880
γH2AX	Cell Signaling Technology	RRID: AB_2118009
γH2AX	Cell Signaling Technology	RRID: AB_3675209
p44/42 MAP kinase (phosphorylated Erk1/2)	Cell Signaling Technology	RRID: AB_331646
p44/42 MAP kinase	Cell Signaling Technology	RRID: AB_390780
S9.6	Millipore	RRID: AB_2861387
dsDNA	Millipore	RRID: AB_94097
CRISPR/Cas9	Novus	RRID: AB_3411563
HA monoclonal	Sigma-Aldrich	RRID: AB_260092
Beta Actin	Cell Signaling Technology	RRID: AB_330288
GAPDH	Cell Signaling Technology	RRID: AB_2756824
mCherry	Thermo Fisher Scientific	RRID: AB_3666174
ATM / ATR Substrate, phospho (Ser / Thr)	Cell Signaling Technology	RRID: AB_330318
LMNB1	Abcam	RRID: AB_2616597
LMNA/C	Abcam	RRID: AB_10866185
RPA 32 kDa subunit (9H8)	Santa Cruz Biotechnology	RRID: AB_785534
RPA32, Phospho (S4/S8)	Bethyl	RRID: AB_210547
RPA32, Phospho (S33)	Bethyl	RRID: AB_2180847
Phospho-cdc25C (Ser216)	Cell Signaling Technology	RRID: AB_331215
Chk1, phospho (Ser345)	Cell Signaling Technology	RRID: AB_331212
ATRIP	Cell Signaling Technology	RRID: AB_823659
RPA70	Millipore	RRID: AB_565121
BRCA1	Cell Signaling Technology	RRID: AB_2228244
KU70	Cell Signaling Technology	RRID: AB_1904185
HDAC4	Home made	Ref. 20
GFP	Home made	Ref. 20
