# Supplementary material for: RPA hyperphosphorylation hinders the resolution of R-loops and G-quadruplex-associated R-loops during RAS-driven senescence
Source: Nucleic Acids Res. 2026 Apr 13;54(7):gkag331. doi: 10.1093/nar/gkag331 (PMC13076219; doi:10.1093/nar/gkag331)
Supplement: gkag331_Supplemental_Files [file gkag331_supplemental_files.zip › suppl_data/TableS3.xlsx]

## Sheet: Foglio1
ABCB8
ABHD13
ABHD8
ACO2
ACP2
ACTRT3
ADPRM
AGPAT1
AJUBA
AK6
ALG3
ALKBH4
ALYREF
ANKRD13A
ANXA9
AP2A1
AP3M1
APAF1
APBA3
APOPT1
ARCN1
ARFRP1
ARL6IP5
ARPC4
ARPC4-TTLL3
ARPC5
ASCC1
ASNA1
ATM
ATP5D
ATP6V1G2
ATPAF2
AUP1
AURKA
B4GAT1
BCKDHA
BCL2L12
BCL2L2
BCS1L
BLOC1S5
BLZF1
BORCS8
BRD9
BTF3L4
C12orf4
C19orf47
C1orf54
C21orf59
C6orf47
CALR3
CAPZA1
CASP9
CCDC103
CCDC114
CCDC25
CCS
CCT5
CD68
CDC26
CDCA3
CDKN2D
CEBPZOS
CENPL
CENPQ
CHCHD1
CHMP4A
CHPF
CIAO1
CIR1
CKLF
CKS1B
CLCN6
CLK2
CLN8
CNPPD1
CNPY2
CNST
COA5
COPA
COPS7B
COQ4
COX8A
CPS1
CSNK2B
CSTF1
CTC1
CTDNEP1
CTF1
CUTA
CUTC
DBF4
DBNDD1
DCAF17
DCAF6
DCTN5
DDX42
DDX49
DDX5
DDX54
DFNB59
DHFR2
DHX57
DNAJC14
DNAJC25
DNAJC8
DOK1
DOLK
DUS3L
DUSP28
DXO
DZANK1
EAF1
EEF1AKMT3
EEF1B2
EIF1AD
EIF3F
EIF3I
EIF3L
ELAC1
ELMOD3
ELOC
EMG1
EML3
ENO4
ENTPD5
ENY2
EPM2AIP1
ERH
ERI2
ERMARD
EWSR1
EXOSC4
FAM109B
FAM114A2
FAM173B
FAM76B
FASTKD2
FBXO43
FBXO8
FBXW2
FCF1
FIBP
FIP1L1
FIZ1
FKBP10
FKBP1A
FKBP7
FLII
FRMD8
FTO
FTSJ3
FUZ
GART
GBF1
GEMIN5
GGN
GLOD4
GMPPB
GNB1L
GNL1
GOLGA2
GOLT1B
GON4L
GORASP1
GPATCH11
GPBP1L1
GPN1
GPSM3
GTF2H1
GTF2H3
GTPBP3
GYS1
H1F0
H2AFJ
HADHB
HARBI1
HARS
HARS2
HAUS2
HEMK1
HEXA
HIST1H2AG
HIST1H2AI
HIST1H2AK
HIST1H3C
HIST1H4A
HIST2H2AC
HIST4H4
HNRNPA1
HNRNPA2B1
HNRNPK
HNRNPUL2
HOXD11
HSF2BP
HSPA1L
HTRA2
HYAL3
IARS2
IGFLR1
ILK
INCA1
INO80C
IRAK4
IRGQ
ISCU
JMJD4
KAT2A
KCTD11
KCTD2
KDELR1
KHNYN
KIAA0319L
KIF18A
KIF9
KNTC1
KRTAP2-3
KRTCAP2
LARP7
LETM2
LRRC8A
LSM1
LSM3
LSM5
LYSMD1
MBD6
MC1R
MCM7
MDC1
MDH2
MED26
METTL12
METTL23
METTL6
MFAP1
MGAT2
MIEF2
MIER1
MINOS1-NBL1
MOB3A
MOCS3
MORN2
MPG
MPLKIP
MRPL13
MRPL14
MRPL18
MRPL22
MRPL27
MRPL41
MRPL51
MRPL54
MRPL9
MRPS16
MRPS18B
MRPS27
MRPS7
MRRF
MSH3
MUTYH
MYO9B
NAA50
NABP2
NAGA
NCAPG
NCAPH2
NCSTN
NDC80
NDUFA1
NDUFA9
NDUFB10
NDUFB3
NDUFB9
NECAP2
NFS1
NGRN
NIF3L1
NIPAL3
NKIRAS2
NMNAT1
NMRK1
NOP10
NRM
NSD3
NSUN3
NUDCD2
NUP188
NUSAP1
OAZ1
ORMDL2
PAGR1
PAICS
PARN
PARP9
PCED1A
PCSK7
PDCD11
PET100
PET117
PEX14
PFAS
PFDN6
PFKM
PFN1
PHB2
PHF23
PHGDH
PHPT1
PIH1D2
PKP4
PLCB3
PLEKHH3
PMS1
PNN
POC1B
POLE3
POLR3C
POLR3GL
PPCS
PPHLN1
PPIL3
PPME1
PPP1CA
PPP1R10
PPP1R15A
PPWD1
PRDX5
PREPL
PRIM1
PRIMPOL
PSME2
PSMG2
PSPH
PTCD3
PTPA
PXMP2
PXT1
RAB24
RAB5C
RAD17
RBAK-RBAKDN
RBM48
RBM7
RBMXL1
RECQL
RETREG2
RHBDD3
RNASEH2A
RNASEK-C17orf49
RNF167
RNF208
RNF32
RNF5
RPAP2
RPL12
RPL15
RPL23A
RPL35
RPL36AL
RPL7
RPL7A
RPL8
RPLP2
RPRD1B
RPS2
RPS23
RPS27
RPS27A
RPS6KB1
RPUSD2
RUVBL2
RWDD2B
RXRB
SAFB
SAMD8
SAP30BP
SARNP
SART3
SAT2
SCAF1
SDF4
SDHD
SEC61B
SELENOT
SENP3
SERINC4
SF3A2
SF3B2
SFXN3
SGTA
SH2B1
SH3GL1
SH3YL1
SHARPIN
SHC1
SIRT3
SKIV2L
SKIV2L2
SLC12A6
SLC25A40
SLC30A7
SLC31A1
SLC35A4
SLIRP
SMIM27
SNRNP40
SNU13
SON
SPA17
SPCS2
SPHK2
SPPL2B
SPRED3
SRP68
SRPRA
SRSF11
SSRP1
SSSCA1
ST13
STK16
STRN4
STX10
SUDS3
SUFU
SUGP2
SUPT6H
SYNGAP1
SYNJ2BP-COX16
SYT11
TAF1C
TAF9
TAOK3
TATDN1
TELO2
THAP11
THOP1
TIMM10B
TIMM9
TM9SF1
TMEM110
TMEM138
TMEM186
TMEM208
TMEM256
TMEM258
TMEM39A
TMEM43
TMEM80
TMEM87A
TMTC3
TMX2-CTNND1
TOE1
TOMM40L
TOMM5
TOR1AIP1
TP53
TRAPPC1
TRAPPC13
TRIAP1
TRIM46
TRIM59
TRIP10
TRMT1L
TRMT5
TROVE2
TSC22D4
TSPAN4
TTC23
TUBB
TUBG1
TUBGCP4
TUT1
TXNDC12
TXNRD2
TYW1
UBE2B
UBE2D3
UBOX5
UBQLN4
UNC50
UROD
UROS
USMG5
UTP15
UTP4
UTS2B
VAT1
VEGFB
VPS33A
VPS52
WDR3
WDR53
WDR93
XKR9
XPO5
XRCC1
XRCC4
YDJC
YIPF1
YIPF2
YME1L1
YOD1
YPEL3
ZADH2
ZBTB4
ZCCHC17
ZFC3H1
ZFP91
ZFPL1
ZFYVE26
ZNF548
ZNF551
ZNF558
ZNF816-ZNF321P
