# Supplementary material for: RPA hyperphosphorylation hinders the resolution of R-loops and G-quadruplex-associated R-loops during RAS-driven senescence
Source: Nucleic Acids Res. 2026 Apr 13;54(7):gkag331. doi: 10.1093/nar/gkag331 (PMC13076219; doi:10.1093/nar/gkag331)
Supplement: gkag331_Supplemental_Files [file gkag331_supplemental_files.zip › suppl_data/TableS4.xlsx]

## Sheet: Foglio1
chr1	1158705	1158940
chr1	1231543	1231826
chr1	1304440	1304644
chr1	1374668	1374920
chr1	1889586	1889795
chr1	2199160	2199377
chr1	2204502	2204762
chr1	2213686	2214064
chr1	2290981	2291319
chr1	2412052	2412473
chr1	2525432	2525673
chr1	3543644	3543985
chr1	4451077	4451463
chr1	6198665	6199042
chr1	6200052	6200367
chr1	6229239	6229477
chr1	6234878	6235106
chr1	6603981	6604198
chr1	6801233	6801473
chr1	7470605	7470812
chr1	8015586	8015793
chr1	8878481	8878737
chr1	9293102	9293357
chr1	9428554	9428870
chr1	9943518	9943792
chr1	10209284	10209548
chr1	10374469	10374708
chr1	10403890	10404121
chr1	10430812	10431137
chr1	10431313	10431516
chr1	10475169	10475488
chr1	11012497	11012697
chr1	11262850	11263253
chr1	11806954	11807222
chr1	12019773	12020103
chr1	12268413	12268672
chr1	14484593	14484822
chr1	14946752	14946953
chr1	15410001	15410215
chr1	15523995	15524199
chr1	15529915	15530132
chr1	15683721	15683974
chr1	15704289	15704518
chr1	15800707	15800935
chr1	15832986	15833230
chr1	15834597	15834880
chr1	15850603	15850809
chr1	15851068	15851322
chr1	15892662	15892908
chr1	15900083	15900303
chr1	15950182	15950433
chr1	15976306	15976529
chr1	16140181	16140553
chr1	16144566	16145019
chr1	16146793	16147026
chr1	16181366	16181652
chr1	16206092	16206358
chr1	16249839	16250051
chr1	16351804	16352291
chr1	16352706	16353021
chr1	16366678	16366912
chr1	16441070	16441310
chr1	16608544	16608858
chr1	16612255	16612690
chr1	16613107	16613505
chr1	16616720	16616959
chr1	16617562	16617854
chr1	16621109	16621333
chr1	16625907	16626143
chr1	16643798	16644009
chr1	16644747	16645329
chr1	16980891	16981288
chr1	17588061	17588310
chr1	17866058	17866303
chr1	17971438	17971776
chr1	18412616	18413326
chr1	18619350	18619771
chr1	19208509	19208721
chr1	19390166	19390511
chr1	19429673	19429883
chr1	19445954	19446270
chr1	19486104	19486445
chr1	19596474	19596687
chr1	19757872	19758279
chr1	19799506	19799710
chr1	20507496	20507719
chr1	20507850	20508083
chr1	20603473	20603799
chr1	20633052	20633291
chr1	20732550	20732807
chr1	20887906	20888138
chr1	20953607	20953838
chr1	21150065	21150293
chr1	21322626	21322854
chr1	21335002	21335395
chr1	21513105	21513311
chr1	21920672	21921002
chr1	22114092	22114297
chr1	22630366	22630687
chr1	22754071	22754360
chr1	22938357	22939686
chr1	22976597	22976882
chr1	23018588	23018906
chr1	23284141	23284354
chr1	23284628	23284894
chr1	23344740	23345060
chr1	23368564	23368785
chr1	23369763	23370008
chr1	23561426	23561687
chr1	23676060	23676591
chr1	23778464	23778681
chr1	24410041	24410289
chr1	24411702	24411951
chr1	24416565	24416978
chr1	24502487	24502699
chr1	24606025	24606239
chr1	24719918	24720121
chr1	24743197	24743424
chr1	24841234	24841590
chr1	25231674	25232077
chr1	25232744	25233056
chr1	25240280	25240640
chr1	25429754	25430003
chr1	25437597	25437825
chr1	25819745	25819950
chr1	25858971	25859184
chr1	25859917	25860293
chr1	25876119	25876434
chr1	25912713	25913021
chr1	25997684	25997904
chr1	26234305	26234519
chr1	26279216	26279548
chr1	26280241	26280462
chr1	26321444	26321652
chr1	26386441	26386835
chr1	26423793	26424197
chr1	26501421	26501664
chr1	26620987	26621254
chr1	26691597	26691803
chr1	26694574	26694811
chr1	26696222	26696463
chr1	26786477	26786874
chr1	26788887	26789111
chr1	26900603	26900988
chr1	26922324	26922549
chr1	27098928	27099138
chr1	27145652	27145900
chr1	27323468	27323718
chr1	27391902	27392117
chr1	27417926	27418182
chr1	27428455	27428671
chr1	27436599	27436799
chr1	27504174	27504386
chr1	27601594	27601803
chr1	27663032	27663233
chr1	27671807	27672138
chr1	27715710	27715950
chr1	27771855	27772069
chr1	27772516	27772839
chr1	27831281	27831517
chr1	27978962	27979258
chr1	28039209	28039441
chr1	28064868	28065088
chr1	28087661	28087886
chr1	28233456	28233670
chr1	28248079	28248478
chr1	28258836	28259039
chr1	28329418	28329881
chr1	28369186	28369501
chr1	28373697	28373986
chr1	28552413	28552622
chr1	28643205	28643426
chr1	28658873	28659148
chr1	28667744	28667947
chr1	28737456	28737670
chr1	29123745	29124257
chr1	29182279	29182609
chr1	29231071	29231273
chr1	30963759	30963973
chr1	31065460	31065723
chr1	31296267	31296570
chr1	31297244	31297489
chr1	31644535	31644782
chr1	31714638	31714887
chr1	31760681	31760938
chr1	31788275	31788497
chr1	31798001	31798276
chr1	31855847	31856180
chr1	32000850	32001053
chr1	32012799	32013090
chr1	32160211	32160411
chr1	32222493	32222715
chr1	32235557	32235912
chr1	32240888	32241147
chr1	32291499	32291729
chr1	32351933	32352191
chr1	32703391	32703604
chr1	32704556	32704832
chr1	32816797	32817014
chr1	32823374	32823633
chr1	32965032	32965442
chr1	33100375	33100606
chr1	33127577	33127806
chr1	33347843	33348111
chr1	33384176	33384500
chr1	33473033	33473286
chr1	34412658	34412939
chr1	34983678	34983903
chr1	34985410	34985617
chr1	35079639	35079892
chr1	35193448	35193737
chr1	35261455	35261749
chr1	35398419	35398661
chr1	35556627	35556882
chr1	35637659	35637993
chr1	35642525	35642736
chr1	35768482	35768696
chr1	35930450	35930983
chr1	36155290	36155492
chr1	36155832	36156095
chr1	36156246	36156486
chr1	36223675	36223989
chr1	36321860	36322097
chr1	36413324	36413622
chr1	36450621	36450883
chr1	36464983	36465192
chr1	36754494	36754840
chr1	37304646	37304918
chr1	37479074	37479283
chr1	37514323	37514545
chr1	37858830	37859257
chr1	37865847	37866048
chr1	37986674	37986944
chr1	38000108	38000325
chr1	38860044	38860384
chr1	39025808	39026016
chr1	39186405	39186616
chr1	39196292	39196534
chr1	39204937	39205179
chr1	39238048	39238348
chr1	39329871	39330093
chr1	39386710	39386961
chr1	39395279	39395537
chr1	39408253	39408646
chr1	39427216	39427420
chr1	39738959	39739187
chr1	39883130	39883408
chr1	40188427	40188653
chr1	40531082	40531395
chr1	40531707	40531978
chr1	40692470	40692769
chr1	41177064	41178067
chr1	41396515	41396756
chr1	42456543	42456901
chr1	42681918	42682148
chr1	42846082	42846308
chr1	42846947	42847223
chr1	42923772	42924017
chr1	42941349	42941807
chr1	42949828	42950190
chr1	42991428	42991707
chr1	43207585	43207946
chr1	43358093	43358354
chr1	43372784	43373054
chr1	43450802	43451018
chr1	43454191	43454429
chr1	43465038	43465305
chr1	43473662	43474189
chr1	43707579	43707824
chr1	43821763	43821992
chr1	44047283	44047503
chr1	44619155	44619379
chr1	44673767	44674042
chr1	44774837	44775069
chr1	44806750	44807022
chr1	45012963	45013165
chr1	45303894	45304094
chr1	45304258	45304497
chr1	45306616	45306985
chr1	45339470	45339691
chr1	45340047	45340351
chr1	45550825	45551129
chr1	45551731	45551937
chr1	45612503	45612738
chr1	45642960	45643171
chr1	45645157	45645375
chr1	45686023	45686340
chr1	45750287	45750572
chr1	46182094	46182367
chr1	46247736	46248029
chr1	46274203	46274477
chr1	46341146	46341389
chr1	46604769	46604983
chr1	46616033	46616302
chr1	46616588	46616824
chr1	46710813	46711020
chr1	47688206	47688668
chr1	48472726	48472983
chr1	50801585	50801883
chr1	50968082	50968286
chr1	51133003	51133288
chr1	51466914	51467127
chr1	51549303	51549547
chr1	51756885	51757133
chr1	51817863	51818067
chr1	51827744	51827953
chr1	51879382	51879712
chr1	51962486	51962701
chr1	52034044	52034356
chr1	52055421	52055641
chr1	52056942	52057173
chr1	52141629	52141857
chr1	52403040	52403305
chr1	52697933	52698264
chr1	53014985	53015381
chr1	53052406	53052652
chr1	53195172	53195375
chr1	53325772	53326007
chr1	53413858	53414076
chr1	53888742	53889195
chr1	53889316	53889781
chr1	53946652	53946872
chr1	54048970	54049194
chr1	54051529	54051825
chr1	54052076	54052308
chr1	54335216	54335519
chr1	54407816	54408037
chr1	54716413	54716797
chr1	54940117	54940465
chr1	55076365	55076609
chr1	55129151	55129363
chr1	55216007	55216313
chr1	55375227	55375427
chr1	55428363	55428620
chr1	55827635	55827892
chr1	56682166	56682453
chr1	58545604	58545909
chr1	58761964	58762243
chr1	58784784	58785169
chr1	58785510	58785845
chr1	58815478	58815818
chr1	58848403	58848725
chr1	58907632	58907834
chr1	59015413	59015692
chr1	59062369	59062659
chr1	59142506	59142759
chr1	59150643	59150924
chr1	59297143	59297394
chr1	59434655	59435009
chr1	59483685	59483904
chr1	59706279	59706494
chr1	59730615	59730947
chr1	59759216	59759458
chr1	61724705	61724928
chr1	61747379	61747625
chr1	62438257	62438491
chr1	62450826	62451085
chr1	62486460	62486747
chr1	62637390	62637640
chr1	62661778	62661982
chr1	62687967	62688187
chr1	63326162	63326483
chr1	63508715	63508950
chr1	63710585	63710795
chr1	64019395	64019610
chr1	64173100	64173324
chr1	64556524	64556785
chr1	64917044	64917261
chr1	64917647	64917906
chr1	64933975	64934334
chr1	65067005	65067433
chr1	65425470	65425749
chr1	66301087	66301287
chr1	66331813	66332341
chr1	66363998	66364208
chr1	66371464	66371693
chr1	66467410	66467611
chr1	66491428	66491640
chr1	66492926	66493132
chr1	66542262	66542524
chr1	66569938	66570180
chr1	66598494	66598802
chr1	66925033	66925293
chr1	66933458	66933704
chr1	66962133	66962333
chr1	67041354	67041610
chr1	67430697	67430972
chr1	67558913	67559145
chr1	67561746	67562013
chr1	67759980	67760260
chr1	68063918	68064172
chr1	68230890	68231134
chr1	69098925	69100438
chr1	70206240	70206514
chr1	70220734	70221075
chr1	70321804	70322008
chr1	71080432	71080642
chr1	72283281	72283609
chr1	72680671	72680954
chr1	73133340	73133564
chr1	75725401	75725653
chr1	75785701	75786025
chr1	76738156	76738645
chr1	76949939	76950171
chr1	77370468	77370673
chr1	77436202	77436544
chr1	77438728	77438982
chr1	77511706	77511941
chr1	77514175	77514400
chr1	77665171	77665418
chr1	77672419	77672655
chr1	77682293	77682568
chr1	77683613	77683908
chr1	77684084	77684355
chr1	77696547	77696764
chr1	77710076	77710295
chr1	77732645	77732864
chr1	77780044	77780399
chr1	77888683	77888981
chr1	77946392	77946629
chr1	77978388	77978692
chr1	78649324	78649689
chr1	78833937	78834505
chr1	78838879	78839105
chr1	78870969	78871206
chr1	78918380	78918603
chr1	79128607	79128815
chr1	79170682	79171054
chr1	79899343	79899551
chr1	81158971	81159200
chr1	81651991	81652237
chr1	81704245	81704500
chr1	81707421	81707684
chr1	81920466	81920672
chr1	84505432	84505663
chr1	84573336	84573637
chr1	84573972	84574185
chr1	84598895	84599122
chr1	84719612	84719841
chr1	84945138	84945358
chr1	85328535	85328830
chr1	85329596	85329797
chr1	85330675	85330989
chr1	85354112	85354360
chr1	85403917	85404135
chr1	85577796	85578112
chr1	85580161	85580403
chr1	85611838	85612069
chr1	85707231	85707510
chr1	85708221	85708428
chr1	85708711	85708939
chr1	85762404	85762636
chr1	86091351	86091566
chr1	86395812	86396035
chr1	86486501	86486709
chr1	86778228	86778549
chr1	87041466	87041746
chr1	87827110	87827463
chr1	88892156	88892410
chr1	88992280	88992538
chr1	89023073	89023291
chr1	89843621	89843850
chr1	89856443	89856657
chr1	89904042	89904331
chr1	91569442	91569697
chr1	91702361	91702584
chr1	91713099	91713408
chr1	92080787	92080990
chr1	92185688	92185903
chr1	92299458	92299667
chr1	92805255	92805483
chr1	92832086	92832428
chr1	92844121	92844442
chr1	93080068	93080444
chr1	93681007	93681213
chr1	93692417	93692653
chr1	93693881	93694098
chr1	93804979	93805512
chr1	93878907	93879150
chr1	93879289	93879680
chr1	93885991	93886234
chr1	94237137	94237340
chr1	94247248	94247496
chr1	94271146	94271434
chr1	94883786	94884037
chr1	94937386	94937599
chr1	94971070	94971414
chr1	95041347	95041558
chr1	95073336	95073557
chr1	96558523	96558735
chr1	96722026	96722490
chr1	96738701	96738907
chr1	97094773	97095000
chr1	97095114	97095481
chr1	97937289	97937537
chr1	98031442	98031697
chr1	98345823	98346029
chr1	99037822	99038140
chr1	99850003	99850230
chr1	100037661	100037884
chr1	100038128	100038531
chr1	100078408	100078626
chr1	100109215	100109454
chr1	100147816	100148042
chr1	100266481	100266800
chr1	100351788	100352105
chr1	100465969	100466221
chr1	100847871	100848119
chr1	100893208	100893457
chr1	100896863	100897066
chr1	101024989	101025195
chr1	101026393	101026630
chr1	101200162	101200555
chr1	103229991	103230193
chr1	103314479	103314683
chr1	105483026	105483329
chr1	106346403	106346647
chr1	106777067	106777281
chr1	108199321	108199575
chr1	108695980	108696195
chr1	109076211	109076448
chr1	109094788	109095030
chr1	109213455	109213698
chr1	109298980	109299199
chr1	109371747	109372063
chr1	109484353	109484589
chr1	109719509	109719710
chr1	109911435	109911680
chr1	109986460	109986708
chr1	110033939	110034167
chr1	110338337	110339060
chr1	110363087	110363377
chr1	110390393	110390957
chr1	110407322	110408005
chr1	110963382	110963770
chr1	111444719	111444927
chr1	111755116	111755474
chr1	111796249	111796617
chr1	111858758	111859026
chr1	112395262	112395600
chr1	112395705	112395909
chr1	112534718	112534973
chr1	112543512	112543780
chr1	112554952	112555166
chr1	112619311	112619672
chr1	112620086	112620329
chr1	112674620	112674933
chr1	112771644	112771932
chr1	113073358	113073588
chr1	113420220	113420458
chr1	113680932	113681142
chr1	113776346	113776632
chr1	113860383	113860586
chr1	113868081	113868296
chr1	113929026	113929574
chr1	114394736	114394939
chr1	114581179	114581450
chr1	114716182	114716400
chr1	114758181	114758450
chr1	115139391	115139767
chr1	115178644	115178878
chr1	115184159	115184372
chr1	115239788	115240033
chr1	115330252	115330509
chr1	115455676	115455926
chr1	115791637	115791848
chr1	116068137	116068399
chr1	116373680	116374198
chr1	116417668	116417875
chr1	116418639	116418840
chr1	117060332	117060632
chr1	117466270	117466490
chr1	117467149	117467409
chr1	117734627	117734846
chr1	117735182	117735437
chr1	117827926	117828164
chr1	117930060	117930323
chr1	119435401	119435798
chr1	119648765	119649098
chr1	119712145	119712468
chr1	120176762	120177056
chr1	121202338	121203098
chr1	121396479	121396774
chr1	121483781	121483982
chr1	145460964	145461789
chr1	145824514	145824747
chr1	145850129	145850534
chr1	145858575	145858963
chr1	145891338	145891577
chr1	145918746	145919077
chr1	145926315	145926562
chr1	145927701	145928057
chr1	145961414	145961620
chr1	145965675	145965906
chr1	145978216	145978455
chr1	146001419	146001653
chr1	147025263	147026067
chr1	147166832	147167092
chr1	147259344	147259585
chr1	147310238	147310441
chr1	147774318	147774599
chr1	149312698	149314403
chr1	149886060	149886263
chr1	149899804	149900066
chr1	149918136	149918379
chr1	150009046	150009432
chr1	150073338	150073609
chr1	150074698	150074926
chr1	150085352	150085642
chr1	150161905	150162196
chr1	150162511	150162864
chr1	150235279	150235524
chr1	150268559	150268794
chr1	150281571	150281850
chr1	150321879	150322219
chr1	150364441	150364723
chr1	150486826	150487235
chr1	150487364	150487632
chr1	150509102	150509321
chr1	150515262	150515519
chr1	150549669	150549953
chr1	150603898	150604339
chr1	150629323	150629557
chr1	150629824	150630029
chr1	150807453	150807659
chr1	150875529	150875782
chr1	150876305	150876583
chr1	150926472	150926725
chr1	150974966	150975288
chr1	150979825	150980087
chr1	151061013	151061273
chr1	151164549	151164869
chr1	151165209	151165557
chr1	151190160	151190430
chr1	151198737	151199227
chr1	151283587	151283893
chr1	151326253	151326543
chr1	151399417	151399648
chr1	151459734	151460016
chr1	151611352	151611650
chr1	151655127	151655330
chr1	151764365	151764594
chr1	152035521	152035746
chr1	153353736	153354019
chr1	153507373	153507580
chr1	153535598	153535921
chr1	153536248	153536474
chr1	153566285	153566613
chr1	153608511	153608746
chr1	153634162	153634382
chr1	153728077	153728379
chr1	153783039	153783263
chr1	153824060	153824264
chr1	153872806	153873009
chr1	153922496	153922740
chr1	153923882	153924096
chr1	153954087	153954316
chr1	153985535	153985736
chr1	153990344	153990590
chr1	154182791	154183112
chr1	154271626	154271847
chr1	154326687	154326944
chr1	154479493	154479850
chr1	154559103	154559402
chr1	154607273	154607477
chr1	154607638	154607925
chr1	154971345	154971741
chr1	154972941	154973162
chr1	155000928	155001296
chr1	155003507	155003862
chr1	155050671	155050990
chr1	155172866	155173210
chr1	155174035	155174354
chr1	155227740	155228054
chr1	155244351	155244589
chr1	155255238	155255440
chr1	155273226	155273467
chr1	155378702	155378925
chr1	155744852	155745104
chr1	155856647	155856946
chr1	155860351	155860606
chr1	155910208	155910524
chr1	155977822	155978226
chr1	155989131	155989351
chr1	156020419	156020806
chr1	156053274	156053549
chr1	156083059	156083290
chr1	156087204	156087516
chr1	156097178	156097399
chr1	156103923	156104179
chr1	156126719	156127187
chr1	156233657	156233858
chr1	156490372	156490605
chr1	156572113	156572322
chr1	156591235	156591618
chr1	156601868	156602071
chr1	156662457	156662673
chr1	156707537	156707801
chr1	156741398	156741609
chr1	156746742	156746950
chr1	156752012	156752265
chr1	156766246	156766612
chr1	158002626	158002850
chr1	158009221	158009449
chr1	158019248	158019532
chr1	158020790	158021004
chr1	158329219	158329445
chr1	158576152	158576600
chr1	159090635	159090843
chr1	159854104	159854388
chr1	160101816	160102031
chr1	160205818	160206024
chr1	160208325	160208569
chr1	160342640	160342898
chr1	160343293	160343558
chr1	161027120	161027408
chr1	161045987	161046459
chr1	161046766	161047036
chr1	161132068	161132313
chr1	161133051	161133439
chr1	161159087	161159353
chr1	161159497	161160085
chr1	161166652	161166932
chr1	161200844	161201047
chr1	161202542	161202831
chr1	161226162	161226523
chr1	161399873	161400161
chr1	161727549	161727779
chr1	161767273	161767493
chr1	161909301	161909621
chr1	161929949	161930179
chr1	161934830	161935039
chr1	161955547	161955805
chr1	162497192	162497402
chr1	162526861	162527215
chr1	162608904	162609134
chr1	162632717	162633054
chr1	162670623	162671003
chr1	162696652	162696874
chr1	162756318	162756576
chr1	162765667	162765884
chr1	162853727	162853954
chr1	162908527	162908740
chr1	163171119	163171350
chr1	163172443	163172681
chr1	163175217	163175445
chr1	163306978	163307420
chr1	163844197	163844467
chr1	165768931	165769339
chr1	166839171	166839372
chr1	167220941	167221151
chr1	167937175	167937439
chr1	168179615	168179944
chr1	168198932	168199144
chr1	168201998	168202232
chr1	168292620	168292938
chr1	169113345	169113578
chr1	169113905	169114138
chr1	169368049	169368249
chr1	169793966	169794346
chr1	170531757	170532048
chr1	170619705	170619923
chr1	170664298	170664513
chr1	170882738	170882957
chr1	171485123	171485380
chr1	171529910	171530119
chr1	171709535	171709832
chr1	172142615	172142875
chr1	172179634	172179857
chr1	172399945	172400158
chr1	172865856	172866131
chr1	172910741	172910957
chr1	172928185	172928400
chr1	172936727	172936971
chr1	173051281	173051550
chr1	173123479	173123773
chr1	173714350	173714901
chr1	173823523	173823796
chr1	173866813	173867016
chr1	173931868	173932102
chr1	174191505	174191811
chr1	174192911	174193130
chr1	175023672	175023921
chr1	176134824	176135024
chr1	176879759	176880014
chr1	178011690	178011923
chr1	178038268	178038503
chr1	178269160	178269368
chr1	178358866	178359080
chr1	178542212	178542443
chr1	179345716	179345930
chr1	179800821	179801087
chr1	179881675	179881950
chr1	179882156	179882432
chr1	179976882	179977085
chr1	180153996	180154302
chr1	180503130	180503586
chr1	181032818	181033030
chr1	181034028	181034396
chr1	181062908	181063207
chr1	181096881	181097141
chr1	181104819	181105036
chr1	182038155	182038389
chr1	182392048	182392298
chr1	182789858	182790106
chr1	183022574	183023179
chr1	183180687	183180906
chr1	183272052	183272271
chr1	183273385	183273683
chr1	183274993	183275295
chr1	183276027	183276258
chr1	183470849	183471049
chr1	183471884	183472133
chr1	183536885	183537120
chr1	183608890	183609164
chr1	183635002	183635320
chr1	183872111	183872365
chr1	183915951	183916157
chr1	183986768	183987003
chr1	184050858	184051277
chr1	184056720	184057339
chr1	184754677	184754878
chr1	185104378	185104682
chr1	185156358	185156576
chr1	185207204	185207471
chr1	186183830	186184034
chr1	186556211	186556622
chr1	186681079	186681322
chr1	186819718	186820030
chr1	186909761	186909978
chr1	187212044	187212314
chr1	187524033	187524266
chr1	188107740	188107958
chr1	188109927	188110182
chr1	188407158	188407448
chr1	189013919	189014122
chr1	189205160	189205470
chr1	189351442	189351711
chr1	189448440	189448651
chr1	190436207	190436429
chr1	190635989	190636195
chr1	191267919	191268152
chr1	191640864	191641155
chr1	192444453	192444657
chr1	192636083	192636285
chr1	193059701	193060008
chr1	193097531	193097883
chr1	193104380	193104606
chr1	196654545	196654795
chr1	197153946	197154176
chr1	197201941	197202144
chr1	197760871	197761084
chr1	197902143	197902370
chr1	197923696	197924071
chr1	198065294	198065501
chr1	198088831	198089138
chr1	198117831	198118051
chr1	198121476	198121686
chr1	198243781	198244049
chr1	198262214	198262428
chr1	198267545	198267765
chr1	198273767	198273997
chr1	198290799	198291042
chr1	198297820	198298059
chr1	198305266	198305497
chr1	198306073	198306359
chr1	198319453	198319668
chr1	198334552	198334797
chr1	198543993	198544226
chr1	198605296	198605567
chr1	198671130	198671344
chr1	198671516	198671740
chr1	198683886	198684192
chr1	198687945	198688170
chr1	198926401	198926603
chr1	200176788	200176988
chr1	200367825	200368099
chr1	200376130	200376332
chr1	200379658	200379915
chr1	200575696	200575914
chr1	200605893	200606118
chr1	200639727	200640026
chr1	200662918	200663150
chr1	200729633	200729938
chr1	200730051	200730252
chr1	200896509	200896818
chr1	201398258	201398512
chr1	201450468	201450676
chr1	201456721	201456927
chr1	201461608	201461969
chr1	201468785	201469103
chr1	201534856	201535076
chr1	201562093	201562367
chr1	201647613	201647973
chr1	201695857	201696088
chr1	201709715	201709921
chr1	201751487	201751704
chr1	201946938	201947146
chr1	201983603	201983815
chr1	202138146	202138353
chr1	202589620	202589983
chr1	202807300	202807913
chr1	202958094	202958302
chr1	203006144	203006551
chr1	203487605	203487831
chr1	203507666	203507893
chr1	203512011	203512257
chr1	203513229	203513643
chr1	203570255	203570609
chr1	203626444	203626654
chr1	203628024	203628251
chr1	203839453	203839690
chr1	203861766	203861989
chr1	204152358	204152588
chr1	204412533	204412744
chr1	204417308	204417529
chr1	204417836	204418206
chr1	204516734	204517078
chr1	205122434	205123077
chr1	205145787	205146017
chr1	205211219	205211435
chr1	205228193	205228401
chr1	205284019	205284219
chr1	205295013	205295230
chr1	205297963	205298215
chr1	205543552	205543775
chr1	205774911	205775119
chr1	205791950	205792163
chr1	206462137	206462435
chr1	206470153	206470398
chr1	206503788	206504050
chr1	206634661	206634861
chr1	207050596	207051005
chr1	207051160	207051410
chr1	207798324	207798533
chr1	207823432	207823664
chr1	207848578	207848826
chr1	207890041	207890272
chr1	207890518	207890850
chr1	207996654	207996873
chr1	208159925	208160127
chr1	208179754	208180078
chr1	208220124	208220374
chr1	208264735	208265002
chr1	208989187	208989388
chr1	209769770	209770004
chr1	209836308	209836511
chr1	209839692	209839941
chr1	209847693	209847920
chr1	209883727	209883963
chr1	210842043	210842276
chr1	210901862	210902096
chr1	211258687	211259032
chr1	211579423	211579674
chr1	211618834	211619058
chr1	211681405	211681636
chr1	212225741	212225944
chr1	212285664	212285950
chr1	212858970	212859189
chr1	213015112	213015348
chr1	214416088	214416461
chr1	214429132	214429358
chr1	214448013	214448242
chr1	214958153	214958398
chr1	214990223	214990503
chr1	215025758	215025989
chr1	215568093	215568418
chr1	215607644	215607895
chr1	216023052	216023258
chr1	216071008	216071223
chr1	216379145	216379442
chr1	217463332	217463592
chr1	217576340	217576555
chr1	218276744	218276980
chr1	218498812	218499138
chr1	218674228	218674433
chr1	218726292	218726533
chr1	218796655	218796855
chr1	219171647	219171901
chr1	219422200	219422428
chr1	219553855	219554055
chr1	219968870	219969096
chr1	220094591	220094840
chr1	220171320	220171530
chr1	220272633	220272918
chr1	220991352	220991552
chr1	221440651	221440921
chr1	221668857	221669067
chr1	221743119	221743428
chr1	221868576	221868820
chr1	222073538	222073916
chr1	222074149	222074437
chr1	222465775	222465996
chr1	222590050	222590354
chr1	222617455	222617675
chr1	223990445	223990992
chr1	224113790	224114085
chr1	224183976	224184261
chr1	224271074	224271311
chr1	224296996	224297203
chr1	224357804	224358086
chr1	224417777	224418000
chr1	224542356	224542571
chr1	224543666	224543949
chr1	225267357	225267620
chr1	225529287	225529553
chr1	225551300	225551551
chr1	225716917	225717270
chr1	225781974	225782180
chr1	225924522	225924846
chr1	225968122	225968468
chr1	225999085	225999287
chr1	226060847	226061160
chr1	226611166	226611490
chr1	226739516	226739784
chr1	226744295	226744719
chr1	226752050	226752663
chr1	227008581	227008846
chr1	227054641	227054900
chr1	227318604	227318849
chr1	227564116	227564334
chr1	227734866	227735132
chr1	227912720	227912953
chr1	228082714	228082999
chr1	228109931	228110213
chr1	228228310	228228784
chr1	228300032	228300364
chr1	229507501	229507734
chr1	229509296	229509502
chr1	230972337	230972553
chr1	231416515	231416827
chr1	231449535	231449997
chr1	231626863	231627256
chr1	232043271	232043485
chr1	232575336	232575729
chr1	234373098	234373311
chr1	234610300	234610656
chr1	234613379	234613606
chr1	234615477	234615711
chr1	234657597	234657797
chr1	234724493	234724814
chr1	235122958	235123215
chr1	235160782	235161039
chr1	235194943	235195149
chr1	235213210	235213516
chr1	235331461	235331741
chr1	235504836	235505076
chr1	235789863	235790098
chr1	235909345	235909561
chr1	235984189	235984433
chr1	237484107	237484316
chr1	237819914	237820151
chr1	238061586	238061881
chr1	238484161	238484380
chr1	239178866	239179068
chr1	239269805	239270090
chr1	239551230	239551460
chr1	240027852	240028112
chr1	240092994	240093197
chr1	240212543	240212785
chr1	240232475	240232700
chr1	240238077	240238476
chr1	240239125	240239365
chr1	240241452	240241660
chr1	240244398	240244678
chr1	240246216	240246500
chr1	240256818	240257083
chr1	240281872	240282150
chr1	240285881	240286088
chr1	240308148	240308512
chr1	240314550	240314777
chr1	240328297	240328529
chr1	240342486	240342700
chr1	240352947	240353194
chr1	240357067	240357293
chr1	240366051	240366284
chr1	240470313	240470569
chr1	241422284	241422550
chr1	241424521	241424828
chr1	241513609	241513835
chr1	241612227	241612474
chr1	241838687	241838916
chr1	242649294	242649527
chr1	243149315	243149577
chr1	243257497	243257766
chr1	243288260	243288537
chr1	243396541	243396769
chr1	243421263	243421552
chr1	243553197	243553464
chr1	243717621	243717863
chr1	243762797	243763047
chr1	243827520	243827851
chr1	243850628	243851038
chr1	244047368	244047579
chr1	244349861	244350083
chr1	244451267	244451805
chr1	244652451	244652664
chr1	244833254	244833515
chr1	244834610	244834878
chr1	244835641	244835900
chr1	244836990	244837289
chr1	244841375	244841686
chr1	244866442	244866650
chr1	244968716	244968960
chr1	244969726	244970125
chr1	245875496	245875789
chr1	246566835	246567320
chr1	246588053	246588268
chr1	246593045	246593311
chr1	246609328	246609567
chr1	246610977	246611377
chr1	246698877	246699157
chr1	246724058	246724334
chr1	247879066	247879347
chr1	248073462	248073884
chr1	248335678	248337293
chr1	248824194	248824536
chr1	248905573	248906087
chr10	244648	245030
chr10	3047226	3047467
chr10	3172252	3172469
chr10	3624963	3625195
chr10	3785699	3786000
chr10	3811593	3811869
chr10	3829595	3829889
chr10	3886924	3887272
chr10	3891934	3892168
chr10	4240423	4240685
chr10	4422922	4423135
chr10	4529372	4529643
chr10	4533758	4534089
chr10	4771034	4771348
chr10	4771571	4771822
chr10	4807973	4808214
chr10	4882767	4882984
chr10	5182769	5182971
chr10	5546221	5546434
chr10	5547928	5548202
chr10	5563687	5563962
chr10	5574012	5574394
chr10	5596376	5596603
chr10	5684329	5684603
chr10	5685418	5685661
chr10	5813984	5814261
chr10	5889459	5889691
chr10	5890259	5890620
chr10	5944076	5944355
chr10	5945295	5945495
chr10	6136059	6136264
chr10	6150306	6150550
chr10	7215338	7215587
chr10	10361712	10361966
chr10	10435668	10435982
chr10	10540225	10540458
chr10	12043859	12044154
chr10	12211498	12211720
chr10	12533078	12533329
chr10	13589619	13589822
chr10	13883001	13883207
chr10	13961528	13961767
chr10	14332454	14332738
chr10	14778535	14778876
chr10	15097265	15097522
chr10	15097696	15097955
chr10	16145185	16145546
chr10	16817064	16817289
chr10	16817818	16818026
chr10	17024163	17024437
chr10	17200910	17201333
chr10	17590635	17590872
chr10	17616624	17616856
chr10	17643702	17643924
chr10	17666206	17666460
chr10	17693220	17693457
chr10	17785812	17786020
chr10	17837172	17837392
chr10	18658110	18658338
chr10	18659555	18659870
chr10	19938584	19938785
chr10	21533043	21533292
chr10	21707730	21707938
chr10	22340298	22340589
chr10	22601323	22601612
chr10	24602764	24603123
chr10	24609371	24609596
chr10	24625670	24625905
chr10	24951893	24952111
chr10	24959026	24959386
chr10	24961574	24961835
chr10	25802162	25802505
chr10	26439033	26439309
chr10	26697324	26697576
chr10	27037454	27037673
chr10	27154259	27154478
chr10	27241547	27241784
chr10	28073107	28073423
chr10	28077898	28078103
chr10	28089983	28090206
chr10	28533355	28533623
chr10	28533755	28534085
chr10	29428730	29428987
chr10	29548709	29548917
chr10	29555918	29556171
chr10	30182367	30182611
chr10	30349565	30349849
chr10	30483673	30483955
chr10	30548546	30548876
chr10	30783676	30783911
chr10	30985179	30985576
chr10	30998746	30999001
chr10	31261069	31261392
chr10	31316006	31316237
chr10	31318440	31318896
chr10	31377413	31377628
chr10	31424934	31425245
chr10	31500515	31500903
chr10	31727622	31727912
chr10	31759737	31759954
chr10	31760813	31761023
chr10	31807955	31808249
chr10	31824890	31825215
chr10	31965359	31965567
chr10	32140121	32140369
chr10	32273377	32273663
chr10	32370306	32370687
chr10	32379788	32380054
chr10	32445287	32445497
chr10	32445647	32445960
chr10	32720420	32720646
chr10	32961204	32961468
chr10	33253105	33253349
chr10	33332991	33333196
chr10	33335366	33335653
chr10	33336433	33336677
chr10	33340878	33341226
chr10	33341945	33342179
chr10	33365136	33365368
chr10	33366753	33366954
chr10	33375830	33376135
chr10	33376943	33377188
chr10	33801468	33801709
chr10	34556045	34556284
chr10	35012275	35012502
chr10	35057039	35057397
chr10	35126868	35127108
chr10	35483886	35484088
chr10	36349216	36349449
chr10	36490567	36490787
chr10	36493772	36493997
chr10	36495020	36495259
chr10	36507603	36507813
chr10	36533534	36533761
chr10	36542209	36542440
chr10	36802418	36802702
chr10	37289599	37289900
chr10	37857743	37858019
chr10	38011432	38011746
chr10	39013163	39013545
chr10	42094268	42094618
chr10	42637514	42637737
chr10	42977736	42978233
chr10	43137492	43137884
chr10	43407402	43407635
chr10	43863622	43863838
chr10	43868494	43868996
chr10	44582338	44582692
chr10	44801727	44802005
chr10	44861843	44862074
chr10	45000432	45000707
chr10	45640987	45641236
chr10	45672950	45673242
chr10	45755162	45755577
chr10	46524582	46524855
chr10	46539978	46540299
chr10	46869171	46869907
chr10	46985231	46986365
chr10	47496761	47497083
chr10	48588635	48588886
chr10	49177311	49177549
chr10	49548931	49549176
chr10	50229221	50229485
chr10	50432993	50433204
chr10	50702923	50703172
chr10	50739980	50740196
chr10	51109664	51109878
chr10	51137383	51137726
chr10	51224214	51224544
chr10	51225084	51225351
chr10	51699614	51699845
chr10	52313840	52314061
chr10	52317220	52317446
chr10	52319558	52319845
chr10	52439028	52439428
chr10	52452491	52452754
chr10	52487203	52487410
chr10	52621715	52621997
chr10	53631293	53631520
chr10	54100666	54100976
chr10	55611507	55612035
chr10	55887438	55887751
chr10	58530638	58530871
chr10	58689160	58689376
chr10	58756111	58756311
chr10	58857024	58857268
chr10	59907118	59907343
chr10	60778720	60778983
chr10	61752408	61752697
chr10	61861772	61861978
chr10	62073832	62074037
chr10	62112251	62112483
chr10	62130437	62130742
chr10	62244373	62244617
chr10	62251014	62251221
chr10	62386054	62386348
chr10	62459427	62459732
chr10	63268515	63268728
chr10	63479598	63479807
chr10	63481309	63481581
chr10	64334517	64334831
chr10	64425164	64425559
chr10	67849748	67849993
chr10	67916237	67916670
chr10	67962969	67963186
chr10	67991489	67991776
chr10	68065019	68065254
chr10	68071756	68072010
chr10	68082810	68083019
chr10	68083529	68083764
chr10	68086767	68087035
chr10	68087700	68088012
chr10	68089636	68089859
chr10	68091855	68092105
chr10	68093094	68093408
chr10	68100038	68100255
chr10	68104351	68104631
chr10	68106104	68106328
chr10	68107945	68108294
chr10	68129566	68129777
chr10	68139045	68139254
chr10	68153266	68153489
chr10	68154165	68154402
chr10	68158006	68158220
chr10	68208020	68208253
chr10	68492311	68492579
chr10	68527087	68527428
chr10	68779892	68780137
chr10	68871424	68871732
chr10	68899958	68900186
chr10	69088399	69088605
chr10	69138983	69139193
chr10	69769517	69769882
chr10	69838467	69838908
chr10	70145239	70145497
chr10	70170328	70170534
chr10	70404455	70404660
chr10	70816152	70816365
chr10	71712899	71713173
chr10	71766330	71766600
chr10	72009854	72010199
chr10	72051682	72051907
chr10	72215677	72215888
chr10	72320039	72320290
chr10	72364502	72364825
chr10	72503238	72503448
chr10	72715167	72715406
chr10	72732490	72732721
chr10	72833461	72833744
chr10	73055619	73055895
chr10	73060909	73061151
chr10	73094401	73094690
chr10	73095917	73096310
chr10	73097400	73097701
chr10	73247530	73247756
chr10	73253232	73253465
chr10	73496153	73496529
chr10	73743745	73744161
chr10	73744699	73745006
chr10	73772475	73772755
chr10	73781138	73781353
chr10	73785510	73785756
chr10	73857731	73857951
chr10	73874015	73874306
chr10	73906816	73907133
chr10	73998800	73999028
chr10	73999708	73999969
chr10	74056398	74056654
chr10	74080728	74080942
chr10	74121212	74121511
chr10	74150704	74150970
chr10	74213962	74214178
chr10	74333498	74333738
chr10	74372905	74373123
chr10	74643723	74644142
chr10	74698121	74698366
chr10	74825790	74826050
chr10	74866727	74867046
chr10	75000650	75000909
chr10	75028141	75028366
chr10	75111839	75112114
chr10	75136284	75136484
chr10	75151138	75151349
chr10	75181607	75181846
chr10	75203100	75203317
chr10	75402676	75402964
chr10	75713950	75714181
chr10	77164702	77164945
chr10	77179447	77179678
chr10	77290720	77290967
chr10	77349602	77349851
chr10	77356804	77357115
chr10	77390520	77390725
chr10	77390960	77391426
chr10	77502013	77502264
chr10	77504292	77504543
chr10	77511854	77512238
chr10	77585553	77585756
chr10	77804584	77804805
chr10	77847150	77847357
chr10	77925699	77925955
chr10	78255810	78256077
chr10	78931037	78931493
chr10	78972267	78972551
chr10	79070159	79070422
chr10	79138421	79138739
chr10	79145753	79145963
chr10	79299031	79299257
chr10	79318058	79318273
chr10	79348269	79348565
chr10	79374843	79375121
chr10	79398622	79398844
chr10	79590827	79591143
chr10	79798905	79799144
chr10	80078339	80078546
chr10	80173186	80173396
chr10	82874363	82874580
chr10	83373573	83373806
chr10	84424218	84424430
chr10	86435789	86436027
chr10	87140171	87140739
chr10	87339147	87339437
chr10	87509324	87509654
chr10	87541899	87542112
chr10	87659990	87660284
chr10	87661141	87661342
chr10	87786209	87786415
chr10	87864677	87864893
chr10	87874374	87874587
chr10	88149762	88150000
chr10	88157601	88157834
chr10	89283686	89283911
chr10	89301432	89301908
chr10	89303423	89303835
chr10	89329003	89329230
chr10	89351514	89351741
chr10	90109649	90109852
chr10	90634400	90634818
chr10	91134380	91134653
chr10	91494653	91494928
chr10	91828066	91828287
chr10	91964524	91964779
chr10	92291823	92292043
chr10	92696125	92696431
chr10	92760705	92760964
chr10	92821711	92822021
chr10	92822712	92822956
chr10	92933514	92933805
chr10	93299078	93299304
chr10	93369950	93370213
chr10	93376463	93376985
chr10	93435023	93435307
chr10	93496735	93496937
chr10	93701060	93701265
chr10	94052476	94052710
chr10	94363098	94363342
chr10	95397386	95397666
chr10	95656953	95657199
chr10	96075897	96076121
chr10	96088852	96089089
chr10	96130861	96131084
chr10	96131249	96131518
chr10	96832328	96832759
chr10	97269806	97270021
chr10	97400790	97401150
chr10	97428339	97428588
chr10	97538466	97538840
chr10	97542352	97542572
chr10	97542937	97543178
chr10	97565234	97565473
chr10	97688520	97688724
chr10	97713320	97713543
chr10	97995752	97996013
chr10	98269462	98269738
chr10	98332438	98332655
chr10	98349288	98349539
chr10	98446579	98446937
chr10	98485634	98485919
chr10	99708362	99708604
chr10	99732363	99732743
chr10	99754113	99754365
chr10	99778668	99778887
chr10	99977370	99977658
chr10	100267766	100268074
chr10	100313285	100313804
chr10	100346661	100346920
chr10	100530364	100530592
chr10	100890156	100890473
chr10	100913044	100913305
chr10	100929788	100930048
chr10	100998505	100998732
chr10	101031845	101032047
chr10	101042390	101042754
chr10	101043087	101043391
chr10	101065817	101066056
chr10	101428813	101429127
chr10	101570242	101570519
chr10	101783939	101784146
chr10	102055909	102056165
chr10	102114464	102114703
chr10	102119988	102120241
chr10	102122777	102122991
chr10	102132295	102132527
chr10	102133449	102133819
chr10	102151745	102151975
chr10	102152698	102152967
chr10	102243549	102243792
chr10	102244456	102244670
chr10	102303915	102304129
chr10	102450186	102450432
chr10	102504094	102504312
chr10	102565051	102565264
chr10	102635277	102635532
chr10	103193441	103193715
chr10	103367593	103367803
chr10	103371171	103371403
chr10	103395614	103395931
chr10	103396923	103397231
chr10	103451572	103451806
chr10	103527692	103527962
chr10	103660644	103660968
chr10	103674203	103674474
chr10	103677095	103677501
chr10	103680585	103680900
chr10	103695905	103696163
chr10	103871236	103871467
chr10	104254890	104255121
chr10	104296102	104296310
chr10	104328810	104329014
chr10	104339164	104339364
chr10	104684957	104685273
chr10	105253121	105253377
chr10	106424494	106424737
chr10	106913099	106913387
chr10	107961223	107961486
chr10	109978627	109978897
chr10	110000618	110000837
chr10	110007526	110007780
chr10	110222422	110222651
chr10	110282299	110282530
chr10	110303767	110303977
chr10	110407651	110407967
chr10	110492124	110492387
chr10	110511506	110511990
chr10	110529854	110530154
chr10	110567817	110568036
chr10	110865007	110865208
chr10	111835256	111835531
chr10	112183729	112183959
chr10	112260902	112261105
chr10	112673675	112673932
chr10	112951405	112951634
chr10	113726673	113726892
chr10	114063192	114063479
chr10	114173808	114174054
chr10	114853268	114853501
chr10	114856251	114856494
chr10	115772035	115772251
chr10	116692471	116692745
chr10	116849944	116850160
chr10	116904944	116905240
chr10	116947605	116947866
chr10	119165354	119165771
chr10	119370768	119371161
chr10	119481169	119481492
chr10	119652064	119652333
chr10	119686850	119687050
chr10	119725461	119725723
chr10	119873296	119873612
chr10	120851761	120851992
chr10	121354350	121354613
chr10	121942275	121942572
chr10	122736838	122737042
chr10	122853628	122853893
chr10	123154463	123154867
chr10	124819273	124819495
chr10	124916931	124917333
chr10	125057553	125057772
chr10	125159471	125159887
chr10	125690772	125691052
chr10	125738033	125738334
chr10	125823119	125823471
chr10	125851148	125851375
chr10	126240664	126240876
chr10	126262445	126262658
chr10	126905937	126906160
chr10	128020616	128020848
chr10	128172453	128172689
chr10	129171298	129171502
chr10	130499812	130500179
chr10	130953869	130954111
chr10	131694908	131695338
chr10	132331489	132331727
chr10	132666342	132666572
chr10	133373755	133374015
chr11	235879	236113
chr11	309501	309759
chr11	313314	313563
chr11	314173	314382
chr11	359302	359569
chr11	469992	470228
chr11	504397	504823
chr11	534714	535103
chr11	569028	569386
chr11	577390	577650
chr11	580813	581278
chr11	695921	696170
chr11	706848	707068
chr11	809095	809322
chr11	843991	844317
chr11	844458	844701
chr11	926020	926258
chr11	1153695	1153917
chr11	1938193	1938447
chr11	2385597	2385959
chr11	2892271	2892494
chr11	2991138	2991398
chr11	2991926	2992257
chr11	2992837	2993055
chr11	3164615	3164847
chr11	3358822	3359132
chr11	3493318	3496588
chr11	3599492	3599774
chr11	3797076	3797397
chr11	3841501	3841829
chr11	4071978	4072265
chr11	4072471	4072863
chr11	4094369	4094593
chr11	4606903	4607108
chr11	4608462	4608739
chr11	5621641	5621854
chr11	5624008	5624598
chr11	6318651	6318881
chr11	6319494	6319711
chr11	6320129	6320368
chr11	6473539	6473745
chr11	6474783	6475045
chr11	6481509	6481765
chr11	6603831	6604151
chr11	6612494	6612903
chr11	6618903	6619179
chr11	6682979	6683199
chr11	7578006	7578235
chr11	7578355	7578585
chr11	7891823	7892212
chr11	7892357	7892562
chr11	7907388	7907658
chr11	7968276	7968539
chr11	7978196	7978413
chr11	8682101	8682310
chr11	8708437	8708658
chr11	8720396	8720604
chr11	8807826	8808091
chr11	8831708	8832042
chr11	8914029	8914235
chr11	9219858	9220058
chr11	9363679	9363924
chr11	9411279	9411529
chr11	9527157	9527388
chr11	9576379	9576709
chr11	9664146	9664350
chr11	9752499	9752699
chr11	9757703	9757978
chr11	9758460	9758724
chr11	9787687	9787902
chr11	9788106	9788322
chr11	9900759	9900992
chr11	10104187	10104443
chr11	10108901	10109131
chr11	10304211	10304735
chr11	10308407	10308640
chr11	10529984	10530349
chr11	10592010	10592248
chr11	10656331	10656572
chr11	10667245	10667453
chr11	10673725	10673989
chr11	10694764	10695072
chr11	10860885	10861095
chr11	10867627	10867849
chr11	10899272	10899495
chr11	10900074	10900338
chr11	11136945	11137243
chr11	11841200	11841670
chr11	11928626	11928915
chr11	11950997	11951212
chr11	11985984	11986223
chr11	11998157	11998365
chr11	12008983	12009260
chr11	12043658	12044050
chr11	12080395	12080631
chr11	12085708	12085921
chr11	12138693	12138901
chr11	12163011	12163335
chr11	12214358	12214651
chr11	12281555	12281823
chr11	12285737	12286008
chr11	12413927	12414176
chr11	12539315	12539743
chr11	12673247	12673512
chr11	12694036	12694277
chr11	12937333	12937543
chr11	13117172	13117392
chr11	13438625	13439000
chr11	14444094	14444335
chr11	14445395	14445598
chr11	14446961	14447205
chr11	14467803	14468099
chr11	14500096	14500306
chr11	16046585	16046803
chr11	16737592	16737861
chr11	16856845	16857118
chr11	17276061	17276410
chr11	17314977	17315337
chr11	17353309	17353525
chr11	18227529	18227786
chr11	18322274	18322711
chr11	18322892	18323182
chr11	18384065	18384358
chr11	18526291	18526621
chr11	18526816	18527028
chr11	19715841	19716255
chr11	19899025	19899331
chr11	19929924	19930156
chr11	20158629	20158900
chr11	20387211	20387425
chr11	20387996	20388244
chr11	21147671	21148056
chr11	22461890	22462219
chr11	23568298	23568597
chr11	24013958	24014226
chr11	25121934	25122150
chr11	26046050	26046345
chr11	26975418	26975650
chr11	27268383	27268592
chr11	27389077	27389377
chr11	27506407	27507126
chr11	27719177	27719379
chr11	27933371	27933644
chr11	28035957	28036176
chr11	28066565	28066929
chr11	28107413	28107822
chr11	28145821	28146058
chr11	28324151	28324365
chr11	29214136	29214346
chr11	29309514	29309735
chr11	30046725	30047072
chr11	30177664	30177872
chr11	31376893	31377171
chr11	31496283	31496533
chr11	32090497	32090772
chr11	32928096	32928344
chr11	33159937	33160158
chr11	33371969	33372172
chr11	33543324	33543539
chr11	33669785	33670053
chr11	33691777	33692008
chr11	33700012	33700246
chr11	33736006	33736208
chr11	34052736	34052936
chr11	34104414	34104726
chr11	34404901	34405132
chr11	34653461	34653857
chr11	34931196	34931404
chr11	35082901	35083116
chr11	35111340	35111659
chr11	35303794	35304104
chr11	35336710	35336982
chr11	36214292	36214498
chr11	36594086	36594358
chr11	37785406	37785608
chr11	38793284	38793502
chr11	40270890	40271119
chr11	40388766	40389064
chr11	43643382	43643814
chr11	43680856	43681061
chr11	43880209	43880419
chr11	45744852	45745151
chr11	45973272	45973551
chr11	46001595	46001863
chr11	46237427	46237649
chr11	46249620	46249893
chr11	46272764	46273109
chr11	46273246	46273549
chr11	46294958	46295159
chr11	46297271	46297481
chr11	46560835	46561117
chr11	46616914	46617172
chr11	46759338	46759551
chr11	46928902	46929241
chr11	47248344	47248578
chr11	47249511	47249714
chr11	47255147	47255356
chr11	47257776	47257980
chr11	47269196	47269526
chr11	47269692	47269964
chr11	47494445	47494703
chr11	47553276	47553502
chr11	47714870	47715233
chr11	47766715	47766944
chr11	47767737	47768059
chr11	47980110	47980329
chr11	48046980	48047231
chr11	54584828	54585125
chr11	54645493	54645817
chr11	55004680	55004955
chr11	55300772	55301177
chr11	55819645	55819897
chr11	56114231	56114513
chr11	56382894	56383268
chr11	56882850	56883349
chr11	57216266	57216470
chr11	57280142	57280365
chr11	57310613	57310890
chr11	57325273	57325720
chr11	57335877	57336168
chr11	57426931	57427133
chr11	57530325	57530575
chr11	57656569	57656828
chr11	57711320	57711537
chr11	57711937	57712207
chr11	58061569	58061803
chr11	58392756	58393026
chr11	58574329	58574626
chr11	58575280	58575589
chr11	58577276	58577564
chr11	58622800	58623031
chr11	58906390	58906637
chr11	59033463	59033872
chr11	59145237	59145499
chr11	59147401	59147631
chr11	59537807	59538007
chr11	59919730	59919961
chr11	60842603	60842876
chr11	60952650	60952858
chr11	61160996	61161299
chr11	61162572	61162799
chr11	61362402	61362707
chr11	61541618	61541883
chr11	61680140	61680377
chr11	61791910	61792205
chr11	61797814	61798095
chr11	61817149	61817410
chr11	62124154	62124535
chr11	62444013	62444223
chr11	62444844	62445088
chr11	62543830	62544178
chr11	62556797	62556998
chr11	62591145	62591504
chr11	62612282	62612612
chr11	62620292	62620498
chr11	62622659	62622893
chr11	62665528	62665739
chr11	62666522	62666742
chr11	62671191	62671569
chr11	62671683	62671964
chr11	62672572	62672803
chr11	62704651	62704908
chr11	62705875	62706115
chr11	62710326	62710653
chr11	62727679	62727897
chr11	62791659	62791863
chr11	62805808	62806370
chr11	62838788	62839181
chr11	62842121	62842339
chr11	62855473	62855719
chr11	62881051	62881427
chr11	63221583	63221865
chr11	63520923	63521135
chr11	63574432	63574651
chr11	63670261	63670542
chr11	63738556	63738760
chr11	63768930	63769213
chr11	63769530	63769731
chr11	63852386	63852586
chr11	63974630	63974922
chr11	63985918	63986201
chr11	64185397	64185658
chr11	64230991	64231198
chr11	64251762	64252000
chr11	64318769	64318975
chr11	64355323	64355528
chr11	64359283	64359541
chr11	64777999	64778331
chr11	64879412	64879721
chr11	64925045	64925247
chr11	65084376	65084635
chr11	65096459	65096670
chr11	65134530	65134819
chr11	65135361	65135588
chr11	65180818	65181138
chr11	65182072	65182431
chr11	65260096	65260400
chr11	65261419	65261648
chr11	65291800	65292029
chr11	65341314	65341574
chr11	65386218	65386424
chr11	65419439	65419695
chr11	65421498	65421717
chr11	65422341	65422552
chr11	65422896	65423153
chr11	65476869	65477497
chr11	65489966	65490215
chr11	65496712	65496938
chr11	65498456	65498709
chr11	65499175	65499426
chr11	65556955	65557182
chr11	65558516	65558737
chr11	65569469	65569850
chr11	65653162	65653402
chr11	65664064	65664304
chr11	65711472	65711776
chr11	65861312	65861528
chr11	65861690	65861902
chr11	65872861	65873269
chr11	65887953	65888173
chr11	65888960	65889192
chr11	65916224	65916450
chr11	65940282	65940499
chr11	66001768	66001977
chr11	66052460	66052723
chr11	66127370	66127662
chr11	66256922	66257263
chr11	66267608	66267950
chr11	66313908	66314136
chr11	66317177	66317399
chr11	66347295	66347495
chr11	66438721	66438972
chr11	66480395	66480603
chr11	66593259	66593464
chr11	66677543	66677819
chr11	66843125	66843335
chr11	67118331	67118542
chr11	67317953	67318274
chr11	67391396	67391677
chr11	67401059	67401342
chr11	67402426	67402646
chr11	67482626	67482970
chr11	67584612	67584887
chr11	67607076	67607372
chr11	67790399	67790699
chr11	68011427	68011651
chr11	68225222	68225470
chr11	68460739	68461014
chr11	68461286	68461557
chr11	68709976	68710180
chr11	68712868	68713116
chr11	68841097	68841340
chr11	69298964	69299197
chr11	69301961	69302245
chr11	69321144	69321459
chr11	69350939	69351474
chr11	69420812	69421036
chr11	69449717	69449924
chr11	69639137	69639624
chr11	69640203	69640554
chr11	69791397	69791626
chr11	70081553	70081763
chr11	70204190	70204409
chr11	70761706	70761965
chr11	70781193	70781435
chr11	71062639	71063179
chr11	71787570	71787894
chr11	71928208	71928512
chr11	72040812	72041039
chr11	72042544	72042823
chr11	72070560	72070825
chr11	72072542	72072754
chr11	72102943	72103208
chr11	72111793	72112051
chr11	72223444	72223684
chr11	72440663	72440972
chr11	72793915	72794282
chr11	72813908	72814217
chr11	72814881	72815335
chr11	73142164	73142559
chr11	73258094	73258601
chr11	73308996	73309231
chr11	73319788	73319993
chr11	73324003	73324229
chr11	73334782	73335032
chr11	73417162	73417367
chr11	73598724	73599148
[truncated: 9,410 more rows]
