# Supplementary material for: RPA hyperphosphorylation hinders the resolution of R-loops and G-quadruplex-associated R-loops during RAS-driven senescence
Source: Nucleic Acids Res. 2026 Apr 13;54(7):gkag331. doi: 10.1093/nar/gkag331 (PMC13076219; doi:10.1093/nar/gkag331)
Supplement: gkag331_Supplemental_Files [file gkag331_supplemental_files.zip › suppl_data/TableS5.xlsx]

## Sheet: Foglio1
Gene names	Peptides BJ+RAS 1	Peptides BJ+RAS 2	Peptides BJ+RAS 3	Peptides BJ-RAS 1	Peptides BJ-RAS 2	Peptides BJ-RAS 3	Peptides Negative control Rep B	Peptides Negative control Rep A	FOLD vs IGG	P VALUE
ACTN1	3	3	16	22	22	13	1	2	12.6667	0.0102593
ACTN4	1	2	13	18	18	17	1	1	17.6667	1.89349e-05
ARMCX3	0	0	0	0	0	0	1	2	0	0.0137782
ATP5B	3	5	7	5	5	6	8	8	0.666667	0.00423308
ATP5C1	0	2	5	2	2	1	5	6	0.30303	0.00334371
ATP5J2-PTCD1	0	0	1	0	0	0	1	2	0	0.0137782
BCCIP	0	0	0	0	0	0	3	2	0	0.00338007
C1orf33	0	0	2	5	5	3	0	0.5	17.3333	0.00944962
C6orf11	0	0	4	7	7	4	0	0.5	24	0.0108272
CAND1	1	0	0	0	0	0	7	9	0	0.000864678
CDC37	0	0	0	0	0	1	4	4	0.0833333	0.00169789
COL18A1	0	0	4	4	5	2	0	0.5	14.6667	0.0297363
COL1A1	0	3	7	9	10	5	0	0.5	32	0.0148361
COL6A1	4	5	12	11	11	7	1	0	19.3333	0.00689186
COL6A2	1	6	10	10	10	8	0	0.5	37.3333	0.000971726
COL6A3	5	29	64	56	54	34	1	1	48	0.006971
COPA	2	0	1	1	0	0	7	8	0.0444444	0.000540353
COPS3	0	0	0	0	0	0	1	2	0	0.0137782
COPS4	0	0	0	0	0	0	5	6	0	0.00033746
COPS6	0	0	0	0	0	0	3	4	0	0.00127876
CPNE3	0	0	0	0	0	1	4	3	0.0952381	0.00573122
CPSF6	0	0	0	0	0	0	4	2	0	0.0137782
CTPS1	0	0	0	1	1	0	3	5	0.166667	0.0152331
DBN1	0	2	5	6	6	5	0	0.5	22.6667	0.00069664
DDX18	0	0	3	7	7	3	0	0.5	22.6667	0.0260627
DDX21	0	2	10	19	19	11	1	1	16.3333	0.0105322
DDX48	1	0	10	12	13	9	1	1	11.3333	0.00345041
DKC1	0	0	3	8	7	4	0	0.5	25.3333	0.015033
DKFZp686A1195	0	0	0	1	2	2	0	0.5	6.66667	0.0283575
DLST	0	2	4	3	4	3	0	1	6.66667	0.00779368
EBNA1BP2	0	0	3	4	4	2	0	0.5	13.3333	0.0197208
EEF1D	2	1	1	1	1	1	4	5	0.222222	0.00127876
EEF1G	0	0	3	1	2	1	6	8	0.190476	0.00356466
EIF3B	1	0	0	0	0	1	5	8	0.0512821	0.00710529
EIF6	0	0	1	4	4	2	0	0.5	13.3333	0.0197208
EL52	7	7	14	9	11	9	43	40	0.232932	9.53353e-05
EMG1	0	0	5	5	5	3	0	0.5	17.3333	0.00944962
EMILIN1	0	2	10	10	12	7	0	0.5	38.6667	0.00771495
EXOSC4	0	0	0	0	0	0	1	2	0	0.0137782
FARSLA	0	0	0	0	0	0	2	3	0	0.00338007
FLJ10292	0	0	2	5	5	3	0	0.5	17.3333	0.00944962
FLNA	12	18	45	59	61	47	2	4	18.5556	0.00133607
FLNB	0	1	4	6	5	4	0	1	10	0.00622418
FLNC	0	1	12	14	13	13	0	1	26.6667	9.55698e-05
FN1	30	46	67	73	75	66	0	1	142.667	0.000136649
FN1	29	43	63	70	72	63	0	1	136.667	0.000155467
GNL3	0	0	3	5	5	4	2	2	2.33333	0.00423308
GNL3	0	0	3	5	5	4	3	2	1.86667	0.0159371
GPS1	1	0	0	0	0	0	3	5	0	0.00633234
H2AFY	0	1	8	10	11	8	0	0.5	38.6667	0.00192328
H3F3B	4	4	12	13	13	13	1	3	6.5	0.00033746
HEL113	49	65	77	78	78	72	19	18	4.10811	0.000102217
HEL-S-123m	7	6	8	4	5	6	10	14	0.416667	0.012316
HEL-S-162eP	5	8	10	7	8	7	10	9	0.77193	0.0159371
HIST1H1D	1	2	5	11	10	5	0	1	17.3333	0.0217378
HIST1H1E	1	2	5	11	10	5	0	1	17.3333	0.0217378
HIST1H2AH	4	4	6	7	7	7	4	3	2	0.00127876
HIST1H2BH	7	8	11	11	12	11	3	3	3.77778	0.000150397
HIST1H2BI	7	8	11	12	12	11	3	3	3.88889	0.000133799
HIST1H2BL	6	7	10	11	11	10	3	3	3.55556	0.000192809
HIST1H2BO	6	9	10	11	12	10	3	2	4.4	0.00100418
HIST1H4H	7	10	14	16	17	14	6	3	3.48148	0.00299567
HNRNPA2B1	2	0	2	2	4	2	6	7	0.410256	0.0132336
HNRNPC	1	8	13	19	18	14	9	11	1.7	0.0225205
HSP90AB1	7	7	16	11	14	10	46	46	0.253623	0.000101026
HSP90AB2P	1	2	3	1	2	2	11	11	0.151515	0.000107257
HSP90B1	1	0	7	4	5	4	8	8	0.541667	0.00169789
HSPA1A	1	4	8	9	10	6	2	2	4.16667	0.0132793
HSPA6	2	4	4	5	5	4	3	3	1.55556	0.0152331
HSPD1	2	1	3	1	0	3	7	9	0.166667	0.0081383
HSPG2	0	2	29	34	36	17	0	0.5	116	0.0172166
ILF2	1	0	5	6	6	4	1	0	10.6667	0.00708278
IMMT	3	5	9	8	9	8	1	4	3.33333	0.00827463
IMPDH2	2	0	1	1	1	0	3	4	0.190476	0.00779368
INA	1	2	2	4	5	5	1	1	4.66667	0.00169789
IPO4	0	0	0	0	0	0	3	5	0	0.00633234
KRT14	24	27	26	22	22	23	25	28	0.842767	0.020056
LIMA1	0	1	0	3	3	2	0	0.5	10.6667	0.00708278
LMNA	4	16	35	41	41	33	9	14	3.33333	0.00317809
LMNA	4	14	32	38	37	29	9	12	3.30159	0.00406077
MCM2	0	0	0	0	0	0	4	8	0	0.0137782
MCM3	0	0	3	2	2	0	17	25	0.0634921	0.00397233
MCM5	0	1	3	2	3	1	18	19	0.108108	0.000140757
MCM6	0	0	0	0	1	0	2	3	0.133333	0.0159371
MFAP1	1	0	0	2	2	1	0	0.5	6.66667	0.0283575
MPHOSPH10	0	0	2	2	2	1	0	0.5	6.66667	0.0283575
MX2	1	1	5	7	7	5	0	0.5	25.3333	0.00310834
MYH10	0	1	4	6	6	5	0	2	5.66667	0.00615378
MYH9	2	9	28	41	41	26	0	5	14.4	0.00775475
MYL12A	1	1	2	2	2	1	0	0.5	6.66667	0.0283575
MYO1D	0	0	3	3	2	3	0	0.5	10.6667	0.00708278
NA	2	4	3	2	2	2	1	0	4	0.0137782
NA	0	0	0	1	1	1	10	11	0.0952381	6.62019e-05
NACA	0	0	1	1	1	0	3	3	0.222222	0.00615378
NAMPT	0	0	0	0	0	0	2	1	0	0.0137782
NES	16	39	49	51	50	46	0	1	98	7.76503e-05
NHP2L1	0	0	1	2	2	1	0	0.5	6.66667	0.0283575
NOB1	0	0	0	0	0	0	5	3	0	0.00633234
NOL11	1	1	4	5	6	3	0	0.5	18.6667	0.0156986
NOP2	0	0	4	9	8	4	1	0	14	0.0239478
NT5C2	0	0	0	0	0	0	5	6	0	0.00033746
NUDT21	0	0	1	1	1	1	8	9	0.117647	0.000134095
NUP93	0	0	1	2	3	2	0	0.5	9.33333	0.0106043
PBK	0	0	0	0	0	0	2	1	0	0.0137782
PCMT1	0	0	0	0	0	1	12	11	0.0289855	0.00014474
PCMTD2	0	0	0	0	0	0	2	1	0	0.0137782
PDHA1	0	0	0	0	0	0	1	2	0	0.0137782
PFKL	0	0	0	0	0	0	2	4	0	0.0137782
PLEC	19	86	162	191	183	150	5	5	34.9333	0.000929061
PML	0	1	7	14	14	7	1	0	23.3333	0.0173913
PNO1	0	0	0	2	2	1	0	0.5	6.66667	0.0283575
POLR2A	0	0	0	2	3	2	1	0	4.66667	0.0242834
PPIL4	0	0	0	0	0	0	5	3	0	0.00633234
PPP1CC	0	0	1	2	3	3	1	1	2.66667	0.0152331
PPP2R2A	0	0	1	2	1	0	9	6	0.133333	0.0084243
PRDX1	7	6	6	4	4	6	11	9	0.466667	0.00919332
PRMT3	0	0	0	0	0	0	1	2	0	0.0137782
PRPF19	0	0	4	4	4	2	0	0.5	13.3333	0.0197208
PRPH	5	7	7	8	8	9	2	2	4.16667	0.000340237
PTRF	0	4	5	6	6	4	0	0.5	21.3333	0.00516773
PYGB	0	0	2	1	1	0	7	8	0.0888889	0.000621962
PYGL	0	0	2	1	1	0	4	4	0.166667	0.00223744
RAB3GAP2	0	0	0	0	0	0	1	2	0	0.0137782
RANGAP1	0	0	3	4	4	1	8	13	0.285714	0.0227222
RBM14	0	1	1	3	2	2	0	1	4.66667	0.0242834
RNASEH1	6	9	9	11	11	12	2	0.5	11.3333	0.000371073
RPA1	21	23	22	20	19	22	1	0	40.6667	0.00023985
RPA2	3	4	4	4	4	3	0	0.5	14.6667	0.00266869
RPA3	2	3	2	2	2	3	0	0.5	9.33333	0.0106043
RPL12	1	3	5	4	4	5	3	2	1.73333	0.0242834
RPL23A	0	2	5	8	8	6	3	2	2.93333	0.00708278
RPL24	1	1	3	3	3	3	5	6	0.545455	0.00338007
RPL36	0	0	0	3	3	2	0	1	5.33333	0.0159371
RPL7A	0	1	9	12	13	8	0	2	11	0.00888595
RPLP2	0	0	1	2	1	2	0	0.5	6.66667	0.0283575
RPS18	2	7	8	14	12	10	7	6	1.84615	0.0186518
RPS27A	5	5	6	9	10	7	4	4	2.16667	0.0131355
RPS4X	2	5	10	12	12	10	6	6	1.88889	0.00423308
RPS7	0	2	5	5	6	5	0	1	10.6667	0.00171551
RPS8	1	4	6	8	9	7	15	15	0.533333	0.00127876
RRP9	0	0	3	3	3	2	0	0.5	10.6667	0.00708278
RUVBL2	0	0	2	2	1	0	5	5	0.2	0.00633234
S100A4	0	0	0	1	0	0	2	2	0.166667	0.0152331
SAMM50	0	1	2	2	2	1	0	0.5	6.66667	0.0283575
SART1	0	0	0	0	0	0	1	2	0	0.0137782
SLC9A3R1	0	0	0	0	0	0	6	5	0	0.00033746
SLC9A3R2	0	0	0	0	0	0	3	2	0	0.00338007
SRRM2	0	0	1	3	2	2	0	0.5	9.33333	0.0106043
SRSF10	0	1	2	3	3	2	0	0.5	10.6667	0.00708278
SRSF7	0	0	4	5	5	4	0	0.5	18.6667	0.00126814
SSBP1	1	3	3	3	3	2	1	1	2.66667	0.0152331
TBL3	0	1	3	12	12	5	0	0.5	38.6667	0.026234
TCP1	0	0	0	0	0	1	2	2	0.166667	0.0152331
THBS1	2	1	3	6	4	4	1	1	4.66667	0.0118592
TNC	0	4	9	12	13	9	0	0.5	45.3333	0.00288298
TOP2A	0	0	0	8	6	4	1	1	6	0.0219625
TOP2B	0	0	0	6	4	4	0	0.5	18.6667	0.00763119
TRIP12	1	0	0	1	1	1	2	3	0.4	0.0137782
TUBA1C	9	10	13	11	14	12	17	16	0.747475	0.020056
TUBB	8	8	15	11	13	10	21	22	0.527132	0.0017178
TUBB2B	7	6	12	6	9	8	16	19	0.438095	0.00430021
TUBB3	6	6	11	6	9	7	15	15	0.488889	0.00334371
TUBB4B	7	9	15	10	12	11	20	20	0.55	0.000611201
TUBB6	5	5	10	4	7	5	13	14	0.395062	0.00322855
TUBB6	3	4	8	3	6	4	12	13	0.346667	0.00322855
UTP3	0	0	2	2	2	1	0	0.5	6.66667	0.0283575
UTP6	0	0	1	4	4	2	0	0.5	13.3333	0.0197208
VIM	42	55	65	66	66	61	17	15	4.02083	0.00011439
WARS	0	0	0	0	0	0	2	1	0	0.0137782
WDR55	0	0	0	0	1	0	2	2	0.166667	0.0152331
WDR77	0	0	0	0	0	0	1	2	0	0.0137782
XRCC6	0	1	1	2	3	2	0	0.5	9.33333	0.0106043
YBX1	2	2	2	5	6	4	2	2	2.5	0.0137782
