# Supplementary material for: RPA hyperphosphorylation hinders the resolution of R-loops and G-quadruplex-associated R-loops during RAS-driven senescence
Source: Nucleic Acids Res. 2026 Apr 13;54(7):gkag331. doi: 10.1093/nar/gkag331 (PMC13076219; doi:10.1093/nar/gkag331)
Supplement: gkag331_Supplemental_Files [file gkag331_supplemental_files.zip › suppl_data/TableS6.xlsx]

## Sheet: Foglio1
Gene name	Log2 Fold (-RAS vs +RAS)	-(LOG10 (p))
ACTN4	1.72792	1.7823
BOP1	3.58496	1.89643
CIRH1A	2.80735	1.56035
DDX18	2.5025	1.61251
DDX21	2.02975	1.71726
DKC1	2.66297	1.86971
DNTTIP2	2.80735	1.56035
EIF6	3.32193	2.10238
FLNA	1.15489	1.60149
GPC1	1	2.09339
H2AFY2	2.58496	1.60075
HIST1H1E	1.70044	1.57399
IMP3	1.58496	2.09339
INA	1.48543	2.8061
KRR1	2.80735	1.56035
LIMA1	3	2.41102
LMO7	3.90689	1.69309
MFAP1	2.32193	1.62506
MPRIP	3.16993	3.17918
MX2	1.44057	1.56035
MYH10	1.76553	1.78678
NHP2L1	2.32193	1.62506
NOL6	3	1.75488
NSA2	2.80735	1.56035
NUP160	2.80735	1.56035
NUP93	2.80735	2.17929
PARP1	1.58496	1.9049
PML	2.12928	1.61912
PNO1	1	2.42652
PPP1R9B	2.16993	1.9049
RBM14	1.80735	1.91883
RNASEH1	0.5025	1.76816
RPLP2	2.32193	1.62506
RSL1D1	3.90689	1.69309
SMU1	2.58496	1.94604
SNRPA1	2.70044	1.5534
SRRM2	2.80735	2.17929
TBL3	2.85798	1.84141
THBS1	1.22239	1.70974
TOP2A	2.58496	2.48589
TOP2B	2.32193	2.96016
UTP14A	3.70044	1.5836
UTP6	3.32193	2.10238
WDR18	2.58496	2.42652
WDR3	1.58496	1.9049
WDR36	3	1.51563
XRCC6	1.80735	1.91883
ZNF326	2.11548	1.60075
NA	1	2.42652
NA	2.70044	2.05295
NA	2.70044	2.05295
NA	2.16993	1.9049
NA	2.16993	1.61251
NA	0.754888	1.59028
NA	1.70044	1.57399
NA	0.5	1.53714
NA	0.501326	1.54031
